# Supplementary material for: Sensory Appeal and Routines Beat Health Messages and Visibility Enhancements: Mixed-Methods Analysis of a Choice-Architecture Intervention in a Workplace Cafeteria
Source: Nutrients. 2022 Sep 10;14(18):3731. doi: 10.3390/nu14183731 (PMC9505513; doi:10.3390/nu14183731)
Supplement: Supplementary file 1 [file nutrients-14-03731-s001.zip]

Archive with 1 entries (1 files):
- nutrients-1880256-supplementary.pdf
